# Supplementary material for: Intron retention and nuclear loss of SFPQ are molecular hallmarks of ALS
Source: Nat Commun. 2018 May 22;9:2010. doi: 10.1038/s41467-018-04373-8 (PMC5964114; doi:10.1038/s41467-018-04373-8)
Supplement: Supplementary file 3 — Supplementary Data 1 [file 41467_2018_4373_MOESM3_ESM.xlsx]

## Sheet: Sheet1
FASTQ name	Sample Name	Source	Organism	Patient number	iPSC cell line	Technical replicate*	Mutation present	Days of differentiation	Age of Donor	Age at disease	Sex of Donor	GSE	Source
1.fastq.gz	MUT 1 iPSC	iPSC cell	homo sapiens	Patient 1	MUT 1	1	VCP: R155C	0	43	40	Female	GSE98290	this paper
2.fastq.gz	MUT 2 iPSC	iPSC cell	homo sapiens	Patient 1	MUT 2	1	VCP: R155C	0	43	40	Female	GSE98290	this paper
3.fastq.gz	MUT 3 iPSC	iPSC cell	homo sapiens	Patient 2	MUT 3	1	VCP:R191Q	0	42	36	Male	GSE98290	this paper
4.fastq.gz	MUT 1 d7	Neural precursor cells	homo sapiens	Patient 1	MUT 1	1	VCP: R155C	7	43	40	Female	GSE98290	this paper
5.fastq.gz	MUT 2 d7	Neural precursor cells	homo sapiens	Patient 1	MUT 2	1	VCP: R155C	7	43	40	Female	GSE98290	this paper
6.fastq.gz	MUT 3 d7	Neural precursor cells	homo sapiens	Patient 2	MUT 3	1	VCP:R191Q	7	42	36	Male	GSE98290	this paper
7.fastq.gz	MUT 1 d14	pMN progenitor cells	homo sapiens	Patient 1	MUT 1	1	VCP: R155C	14	43	40	Female	GSE98290	this paper
8.fastq.gz	MUT 2 d14	pMN progenitor cells	homo sapiens	Patient 1	MUT 2	1	VCP: R155C	14	43	40	Female	GSE98290	this paper
9.fastq.gz	MUT 1 d21	electrically immature motor neurons	homo sapiens	Patient 1	MUT 1	1	VCP: R155C	21	43	40	Female	GSE98290	this paper
10.fastq.gz	MUT 2 d21	electrically immature motor neurons	homo sapiens	Patient 1	MUT 2	1	VCP: R155C	21	43	40	Female	GSE98290	this paper
11.fastq.gz	MUT 2 d21	electrically immature motor neurons	homo sapiens	Patient 1	MUT 2	2	VCP: R155C	21	43	40	Female	GSE98290	this paper
12.fastq.gz	MUT 3 d21	electrically immature motor neurons	homo sapiens	Patient 2	MUT 3	1	VCP:R191Q	21	42	36	Male	GSE98290	this paper
13.fastq.gz	MUT 1 d35	electrically mature motor neurons	homo sapiens	Patient 1	MUT 1	1	VCP: R155C	35	43	40	Female	GSE98290	this paper
14.fastq.gz	MUT 1 d35	electrically mature motor neurons	homo sapiens	Patient 1	MUT 1	1	VCP: R155C	35	43	40	Female	GSE98290	this paper
15.fastq.gz	MUT 3 d35	electrically mature motor neurons	homo sapiens	Patient 2	MUT 3	1	VCP:R191Q	35	42	36	Male	GSE98290	this paper
16.fastq.gz	CTRL 2 iPSC	iPSC cell	homo sapiens	Patient 3	CTRL 2	1	N/A	0	78	N/A	Male	GSE98290	this paper
17.fastq.gz	CTRL 1 iPSC	iPSC cell	homo sapiens	Patient 4	CTRL 1	1	N/A	0	64	N/A	Male	GSE98290	this paper
18.fastq.gz	CTRL 2 iPSC	iPSC cell	homo sapiens	Patient 3	CTRL 2	2	N/A	0	78	N/A	Male	GSE98290	this paper
19.fastq.gz	CTRL 2 d7	Neural precursor cells	homo sapiens	Patient 3	CTRL 2	1	N/A	7	78	N/A	Male	GSE98290	this paper
20.fastq.gz	CTRL 1 d7	Neural precursor cells	homo sapiens	Patient 4	CTRL 1	1	N/A	7	64	N/A	Male	GSE98290	this paper
21.fastq.gz	CTRL 2 d7	Neural precursor cells	homo sapiens	Patient 3	CTRL 2	2	N/A	7	78	N/A	Male	GSE98290	this paper
22.fastq.gz	CTRL 2 d14	pMN progenitor cells	homo sapiens	Patient 3	CTRL 2	1	N/A	14	78	N/A	Male	GSE98290	this paper
23.fastq.gz	CTRL 1 d14	pMN progenitor cells	homo sapiens	Patient 4	CTRL 1	1	N/A	14	64	N/A	Male	GSE98290	this paper
24.fastq.gz	CTRL 2 d14	pMN progenitor cells	homo sapiens	Patient 3	CTRL 2	2	N/A	14	78	N/A	Male	GSE98290	this paper
25.fastq.gz	CTRL 2 d21	electrically immature motor neurons	homo sapiens	Patient 3	CTRL 2	1	N/A	21	78	N/A	Male	GSE98290	this paper
26.fastq.gz	CTRL 1 d21	electrically immature motor neurons	homo sapiens	Patient 4	CTRL 1	1	N/A	21	64	N/A	Male	GSE98290	this paper
27.fastq.gz	CTRL 1 d21	electrically immature motor neurons	homo sapiens	Patient 4	CTRL 1	2	N/A	21	64	N/A	Male	GSE98290	this paper
28.fastq.gz	CTRL 2 d21	electrically immature motor neurons	homo sapiens	Patient 3	CTRL 2	2	N/A	21	78	N/A	Male	GSE98290	this paper
29.fastq.gz	CTRL 2 d35	electrically mature motor neurons	homo sapiens	Patient 3	CTRL 2	1	N/A	35	78	N/A	Male	GSE98290	this paper
30.fastq.gz	CTRL 1 d35	electrically mature motor neurons	homo sapiens	Patient 4	CTRL 1	1	N/A	35	64	N/A	Male	GSE98290	this paper
31.fastq.gz	CTRL 2 d35	electrically mature motor neurons	homo sapiens	Patient 3	CTRL 2	2	N/A	35	78	N/A	Male	GSE98290	this paper
*different differentiation from same cell line
